# Supplementary material for: 2-(1H-Tetra­zol-1-yl)acetic acid monohydrate
Source: Acta Crystallogr Sect E Struct Rep Online. 2012 Jul 28;68(Pt 8):o2561. doi: 10.1107/S1600536812033090 (PMC3415003; doi:10.1107/S1600536812033090)
Supplement: Supplementary file 1 [file e-68-o2561-sup1.cif]

##############################################################################
#                                                                            #
# This CIF contains the data in a paper accepted for publication in          #
# Acta Crystallographica Section E. It conforms to the requirements of       #
# Notes for Authors for Acta Crystallographica Section E, and has been       #
# peer reviewed under the auspices of the IUCr Commission on Journals.       #
#                                                                            #
# Full details of the Crystallographic Information File format               #
# are given in the paper "The Crystallographic Information File (CIF):       #
# a New Standard Archive File for Crystallography" by S. R. Hall, F. H.      #
# Allen and I. D. Brown [Acta Cryst. (1991), A47, 655-685].                  #
#                                                                            #
# The current version of the core CIF dictionary is obtainable from          #
# ftp://ftp.iucr.org/pub/cif_core.dic.                                       #
#                                                                            #
# Software is freely available for graphical display of the structure(s)     #
# in this CIF. For information consult the CIF software page                 #
# http://www.iucr.org/resources/cif/software.                                #
#                                                                            #
# This file may be used for bona fide research purposes within the           #
# scientific community so long as proper attribution is given to the journal # 
# article from which it was obtained.                                        #
#                                                                            #
##############################################################################
data_I
_audit_creation_method     SHELXL-97
_chemical_name_systematic
;
2-(1<i>H</i>-Tetrazol-1-yl)acetic acid monohydrate
;
_chemical_name_common     ?
_chemical_formula_moiety     'C3 H4 N4 O2, H2 O'
_chemical_formula_sum     'C3 H6 N4 O3'
_chemical_formula_iupac     'C3 H4 N4 O2, H2 O'
_chemical_formula_weight     146.12
_chemical_melting_point     ?
_symmetry_cell_setting     orthorhombic
_symmetry_space_group_name_H-M     'P n a 21'
_symmetry_space_group_name_Hall     'P 2c -2n'
loop_
    _symmetry_equiv_pos_as_xyz
    'x, y, z'
    '-x, -y, z+1/2'
    'x+1/2, -y+1/2, z'
    '-x+1/2, y+1/2, z+1/2'
_cell_length_a     12.618(3)
_cell_length_b     5.1871(10)
_cell_length_c     9.874(2)
_cell_angle_alpha     90.00
_cell_angle_beta     90.00
_cell_angle_gamma     90.00
_cell_volume     646.2(2)
_cell_formula_units_Z     4
_cell_measurement_reflns_used     6216
_cell_measurement_theta_min     3.23
_cell_measurement_theta_max     27.48
_cell_measurement_temperature     293(2)
_exptl_crystal_description     needle
_exptl_crystal_colour     'pale yellow'
_exptl_crystal_size_max     0.26
_exptl_crystal_size_mid     0.23
_exptl_crystal_size_min     0.19
_exptl_crystal_density_diffrn     1.502
_exptl_crystal_density_meas     ?
_exptl_crystal_density_method     'not measured'
_exptl_crystal_F_000     304
_exptl_absorpt_coefficient_mu     0.133
_exptl_absorpt_correction_type     multi-scan
_exptl_absorpt_process_details     '(CrystalClear; Rigaku, 2005)'
_exptl_absorpt_correction_T_min     0.965
_exptl_absorpt_correction_T_max     0.983
_exptl_special_details     ?
_diffrn_ambient_temperature     293(2)
_diffrn_radiation_type     MoK\a
_diffrn_radiation_wavelength     0.71073
_diffrn_radiation_source     'fine-focus sealed tube'
_diffrn_radiation_monochromator     graphite
_diffrn_measurement_device_type     'Rigaku SCXmini'
_diffrn_measurement_method     '\w scans'
_diffrn_detector_area_resol_mean     ?
_diffrn_reflns_number     6216
_diffrn_reflns_av_R_equivalents     0.0309
_diffrn_reflns_av_sigmaI/netI     0.0162
_diffrn_reflns_theta_min     3.23
_diffrn_reflns_theta_max     27.48
_diffrn_reflns_theta_full     27.48
_diffrn_measured_fraction_theta_max     1.000
_diffrn_measured_fraction_theta_full     1.000
_diffrn_reflns_limit_h_min     -16
_diffrn_reflns_limit_h_max     16
_diffrn_reflns_limit_k_min     -6
_diffrn_reflns_limit_k_max     6
_diffrn_reflns_limit_l_min     -12
_diffrn_reflns_limit_l_max     12
_diffrn_standards_number     0
_diffrn_standards_interval_count     0
_diffrn_standards_interval_time     0
_diffrn_standards_decay_%     0
_refine_special_details
;
Refinement of <i>F</i>^2^ against ALL reflections. The weighted <i>R</i>-factor
<i>wR</i> and goodness of fit <i>S</i> are based on <i>F</i>^2^, conventional
<i>R</i>-factors <i>R</i> are based on <i>F</i>, with <i>F</i> set to zero for
negative <i>F</i>^2^. The threshold expression of <i>F</i>^2^ >
\s(<i>F</i>^2^) is used only for calculating <i>R</i>-factors(gt) <i>etc</i>.
and is not relevant to the choice of reflections for refinement.
<i>R</i>-factors based on <i>F</i>^2^ are statistically about twice as large
as those based on <i>F</i>, and <i>R</i>- factors based on ALL data will be
even larger.
;
_reflns_number_total     786
_reflns_number_gt     715
_reflns_threshold_expression     I>2sigma(I)
_refine_ls_structure_factor_coef     Fsqd
_refine_ls_matrix_type     full
_refine_ls_R_factor_all     0.0343
_refine_ls_R_factor_gt     0.0297
_refine_ls_wR_factor_gt     0.0670
_refine_ls_wR_factor_ref     0.0688
_refine_ls_goodness_of_fit_ref     1.166
_refine_ls_restrained_S_all     1.165
_refine_ls_number_reflns     786
_refine_ls_number_parameters     103
_refine_ls_number_restraints     1
_refine_ls_hydrogen_treatment     mixed
_refine_ls_weighting_scheme     calc
_refine_ls_weighting_details
         'calc w=1/[\s^2^(Fo^2^)+(0.0290P)^2^+0.0792P] where P=(Fo^2^+2Fc^2^)/3'
_atom_sites_solution_hydrogens     geom
_atom_sites_solution_primary     direct
_atom_sites_solution_secondary     difmap
_refine_ls_shift/su_max     0.000
_refine_ls_shift/su_mean     0.000
_refine_diff_density_max     0.113
_refine_diff_density_min     -0.119
_refine_ls_extinction_method     none
_refine_ls_extinction_coef     ?
_refine_ls_abs_structure_details     ?
_refine_ls_abs_structure_Flack     ?
loop_
    _atom_type_symbol
    _atom_type_description
    _atom_type_scat_dispersion_real
    _atom_type_scat_dispersion_imag
    _atom_type_scat_source
    'C' 'C' 0.0033 0.0000
                         'International Tables Vol C Tables 4.2.6.8 and 6.1.1.4'
    'H' 'H' 0.0000 0.0000
                         'International Tables Vol C Tables 4.2.6.8 and 6.1.1.4'
    'N' 'N' 0.0061 0.0000
                         'International Tables Vol C Tables 4.2.6.8 and 6.1.1.4'
    'O' 'O' 0.0106 0.0000
                         'International Tables Vol C Tables 4.2.6.8 and 6.1.1.4'
_computing_data_collection     'CrystalClear (Rigaku, 2005)'
_computing_cell_refinement     'CrystalClear (Rigaku, 2005)'
_computing_data_reduction     'CrystalClear (Rigaku, 2005)'
_computing_structure_solution     'SHELXS97 (Sheldrick, 2008)'
_computing_structure_refinement     'SHELXL97 (Sheldrick, 2008)'
_computing_molecular_graphics     'DIAMOND (Brandenburg & Putz, 2005)'
_computing_publication_material     'SHELXL97 (Sheldrick, 2008)'
loop_
    _atom_site_type_symbol
    _atom_site_label
    _atom_site_fract_x
    _atom_site_fract_y
    _atom_site_fract_z
    _atom_site_U_iso_or_equiv
    _atom_site_adp_type
    _atom_site_calc_flag
    _atom_site_refinement_flags
    _atom_site_occupancy
    _atom_site_symmetry_multiplicity
    _atom_site_disorder_assembly
    _atom_site_disorder_group
    O O1 0.38513(14) 0.5364(3) 1.01953(17) 0.0450(4) Uani d . 1 1 . .
    O O2 0.30421(14) 0.8326(3) 0.89450(17) 0.0525(5) Uani d . 1 1 . .
    N N2 0.37640(16) 0.8301(4) 0.4743(2) 0.0436(5) Uani d . 1 1 . .
    C C5 0.36860(19) 0.6540(4) 0.5678(2) 0.0381(5) Uani d . 1 1 . .
    H H5A 0.3281 0.5047 0.5614 0.046 Uiso calc R 1 1 . .
    N N4 0.47431(18) 0.9471(4) 0.6448(2) 0.0497(5) Uani d . 1 1 . .
    C C7 0.37025(18) 0.6679(4) 0.9087(2) 0.0358(5) Uani d . 1 1 . .
    N N1 0.44272(18) 1.0105(4) 0.5252(2) 0.0527(6) Uani d . 1 1 . .
    N N3 0.42748(14) 0.7205(3) 0.67377(18) 0.0334(4) Uani d . 1 1 . .
    C C6 0.44751(19) 0.5888(4) 0.8003(2) 0.0379(5) Uani d . 1 1 . .
    H H6A 0.5190 0.6270 0.8302 0.046 Uiso calc R 1 1 . .
    H H6B 0.4424 0.4042 0.7860 0.046 Uiso calc R 1 1 . .
    O O3 0.27445(17) 0.7053(4) 0.22354(17) 0.0509(5) Uani d . 1 1 . .
    H H1A 0.344(3) 0.595(6) 1.086(4) 0.079(11) Uiso d . 1 1 . .
    H H3A 0.246(2) 0.600(6) 0.263(4) 0.062(10) Uiso d . 1 1 . .
    H H3B 0.310(3) 0.789(6) 0.279(4) 0.062(10) Uiso d . 1 1 . .
loop_
    _atom_site_aniso_label
    _atom_site_aniso_U_11
    _atom_site_aniso_U_22
    _atom_site_aniso_U_33
    _atom_site_aniso_U_12
    _atom_site_aniso_U_13
    _atom_site_aniso_U_23
    O1 0.0495(9) 0.0525(10) 0.0330(9) 0.0046(8) -0.0002(8) 0.0146(8)
    O2 0.0605(10) 0.0645(11) 0.0327(9) 0.0259(9) 0.0079(8) 0.0131(9)
    N2 0.0554(12) 0.0453(11) 0.0303(9) -0.0005(9) 0.0026(9) 0.0036(9)
    C5 0.0438(14) 0.0403(12) 0.0303(11) -0.0033(9) 0.0011(9) -0.0052(9)
    N4 0.0678(14) 0.0421(11) 0.0393(11) -0.0149(10) 0.0003(11) -0.0023(9)
    C7 0.0409(12) 0.0368(11) 0.0298(11) -0.0010(10) -0.0039(9) 0.0036(10)
    N1 0.0729(14) 0.0454(11) 0.0396(12) -0.0118(10) 0.0050(12) 0.0042(10)
    N3 0.0402(9) 0.0325(9) 0.0276(8) 0.0000(8) 0.0031(8) -0.0036(7)
    C6 0.0446(12) 0.0366(11) 0.0326(11) 0.0070(11) -0.0046(10) -0.0011(9)
    O3 0.0612(11) 0.0625(12) 0.0289(9) -0.0116(10) -0.0018(8) 0.0107(9)
_geom_special_details
;
All e.s.d.'s (except the e.s.d. in the dihedral angle between two l.s. planes)
are estimated using the full covariance matrix. The cell e.s.d.'s are taken
into account individually in the estimation of e.s.d.'s in distances, angles
and torsion angles; correlations between e.s.d.'s in cell parameters are only
used when they are defined by crystal symmetry. An approximate (isotropic)
treatment of cell e.s.d.'s is used for estimating e.s.d.'s involving l.s.
planes.
;
loop_
    _geom_bond_atom_site_label_1
    _geom_bond_atom_site_label_2
    _geom_bond_site_symmetry_2
    _geom_bond_distance
    _geom_bond_publ_flag
    O1 C7 . 1.303(3) ?
    O1 H1A . 0.89(4) ?
    O2 C7 . 1.202(3) ?
    N2 C5 . 1.303(3) ?
    N2 N1 . 1.352(3) ?
    C5 N3 . 1.329(3) ?
    C5 H5A . 0.9300 ?
    N4 N1 . 1.289(3) ?
    N4 N3 . 1.346(3) ?
    C7 C6 . 1.505(3) ?
    N3 C6 . 1.446(3) ?
    C6 H6A . 0.9700 ?
    C6 H6B . 0.9700 ?
    O3 H3A . 0.76(3) ?
    O3 H3B . 0.83(4) ?
loop_
    _geom_angle_atom_site_label_1
    _geom_angle_atom_site_label_2
    _geom_angle_atom_site_label_3
    _geom_angle_site_symmetry_1
    _geom_angle_site_symmetry_3
    _geom_angle
    _geom_angle_publ_flag
    C7 O1 H1A . . 111(2) ?
    C5 N2 N1 . . 105.6(2) ?
    N2 C5 N3 . . 109.49(19) ?
    N2 C5 H5A . . 125.3 ?
    N3 C5 H5A . . 125.3 ?
    N1 N4 N3 . . 106.37(19) ?
    O2 C7 O1 . . 124.8(2) ?
    O2 C7 C6 . . 124.0(2) ?
    O1 C7 C6 . . 111.19(19) ?
    N4 N1 N2 . . 110.82(19) ?
    C5 N3 N4 . . 107.74(19) ?
    C5 N3 C6 . . 130.92(19) ?
    N4 N3 C6 . . 121.31(19) ?
    N3 C6 C7 . . 111.87(17) ?
    N3 C6 H6A . . 109.2 ?
    C7 C6 H6A . . 109.2 ?
    N3 C6 H6B . . 109.2 ?
    C7 C6 H6B . . 109.2 ?
    H6A C6 H6B . . 107.9 ?
    H3A O3 H3B . . 107(3) ?
loop_
    _geom_torsion_atom_site_label_1
    _geom_torsion_atom_site_label_2
    _geom_torsion_atom_site_label_3
    _geom_torsion_atom_site_label_4
    _geom_torsion_site_symmetry_1
    _geom_torsion_site_symmetry_2
    _geom_torsion_site_symmetry_3
    _geom_torsion_site_symmetry_4
    _geom_torsion
    _geom_torsion_publ_flag
    N1 N2 C5 N3 . . . . 0.1(3) ?
    N3 N4 N1 N2 . . . . -0.3(3) ?
    C5 N2 N1 N4 . . . . 0.1(3) ?
    N2 C5 N3 N4 . . . . -0.3(3) ?
    N2 C5 N3 C6 . . . . -178.2(2) ?
    N1 N4 N3 C5 . . . . 0.3(3) ?
    N1 N4 N3 C6 . . . . 178.50(19) ?
    C5 N3 C6 C7 . . . . -92.1(3) ?
    N4 N3 C6 C7 . . . . 90.3(3) ?
    O2 C7 C6 N3 . . . . -4.4(3) ?
    O1 C7 C6 N3 . . . . 176.12(18) ?
loop_
    _geom_hbond_atom_site_label_D
    _geom_hbond_atom_site_label_H
    _geom_hbond_atom_site_label_A
    _geom_hbond_site_symmetry_A
    _geom_hbond_distance_DH
    _geom_hbond_distance_HA
    _geom_hbond_distance_DA
    _geom_hbond_angle_DHA
    O3 H3B N2 . 0.83(4) 2.11(4) 2.864(3) 150(3)
    O1 H1A O3 1_556 0.89(4) 1.72(4) 2.603(3) 175(4)
    O3 H3A O2 4_544 0.76(3) 2.00(3) 2.752(3) 168(3)
_iucr_refine_instructions_details
;
TITL a in Pna2(1)
CELL 0.71073  12.6177   5.1871   9.8736  90.000  90.000  90.000
ZERR   4.00   0.0025   0.0010   0.0020   0.000   0.000   0.000
LATT -1
SYMM -X, -Y, 0.5+Z
SYMM 0.5+X, 0.5-Y, Z
SYMM 0.5-X, 0.5+Y, 0.5+Z
SFAC C  H  N  O
UNIT 12 24 16 12
L.S. 14
ACTA
BOND $h
EQIV $1  x, y, z+1
EQIV $2 -x+1/2, y-1/2, z-1/2
HTAB O3 N2
HTAB O1 O3_$1
HTAB O3 O2_$2
CONF
merg 4
FMAP 2
PLAN 5
FREE H3A  H3B
FREE C7   H1A
FREE C5   N1
WGHT    0.029000    0.079200
FVAR       0.96011
O1    4    0.385126    0.536441    1.019533    11.00000    0.04954    0.05250 =
         0.03305    0.01458   -0.00017    0.00460
O2    4    0.304210    0.832574    0.894497    11.00000    0.06048    0.06445 =
         0.03267    0.01313    0.00785    0.02585
N2    3    0.376401    0.830102    0.474288    11.00000    0.05536    0.04531 =
         0.03025    0.00356    0.00256   -0.00049
C5    1    0.368601    0.653965    0.567807    11.00000    0.04380    0.04031 =
         0.03029   -0.00523    0.00106   -0.00333
AFIX  43
H5A   2    0.328083    0.504692    0.561399    11.00000   -1.20000
AFIX   0
N4    3    0.474307    0.947138    0.644765    11.00000    0.06780    0.04207 =
         0.03929   -0.00233    0.00033   -0.01492
C7    1    0.370248    0.667905    0.908748    11.00000    0.04087    0.03683 =
         0.02978    0.00363   -0.00385   -0.00104
N1    3    0.442715    1.010520    0.525213    11.00000    0.07294    0.04544 =
         0.03961    0.00420    0.00497   -0.01179
N3    3    0.427480    0.720528    0.673773    11.00000    0.04017    0.03251 =
         0.02756   -0.00358    0.00310   -0.00005
C6    1    0.447512    0.588765    0.800256    11.00000    0.04463    0.03661 =
         0.03260   -0.00109   -0.00457    0.00700
AFIX  23
H6A   2    0.519018    0.626965    0.830229    11.00000   -1.20000
H6B   2    0.442408    0.404163    0.785985    11.00000   -1.20000
AFIX   0
O3    4    0.274452    0.705288    0.223540    11.00000    0.06117    0.06254 =
         0.02890    0.01072   -0.00179   -0.01164
H1A   2    0.344421    0.595205    1.085841    11.00000    0.07942
H3A   2    0.245549    0.599778    0.263051    11.00000    0.06217
H3B   2    0.310455    0.788514    0.278946    11.00000    0.06203
HKLF 4
REM  a in Pna2(1)
REM R1 =  0.0297 for    715 Fo > 4sig(Fo)  and  0.0343 for all    786 data
REM    103 parameters refined using      1 restraints
END
WGHT      0.0274      0.0794
REM Highest difference peak  0.113,  deepest hole -0.119,  1-sigma level  0.029
Q1    1   0.4398  0.6599  0.7363  11.00000  0.05    0.11
Q2    1   0.4231  0.6466  0.8542  11.00000  0.05    0.10
Q3    1   0.3538  0.2760  0.6146  11.00000  0.05    0.10
Q4    1   0.5204  0.4411  0.6536  11.00000  0.05    0.10
Q5    1   0.4224  0.6410  0.6112  11.00000  0.05    0.09
;
data_global
_journal_date_recd_electronic     2012-05-20
_journal_date_accepted     2012-07-21
_journal_name_full     'Acta Crystallographica, Section E'
_journal_year     2012
_journal_volume     68
_journal_issue      8
_journal_page_first     o2561
_journal_page_last     o2561
_journal_paper_category     QO
_journal_paper_doi     10.1107/S1600536812033090
_journal_coeditor_code     FY2060
_publ_contact_author_name     'Wen-Xiang Wang'
_publ_contact_author_address
;
Ordered Matter Science Research Center,
College of Chemistry and Chemical
Engineering, Southeast University,
Nanjing 211189, People's Republic of China
;
_publ_contact_author_email     'wxwang@seu.edu.cn'
_publ_contact_author_fax     ?
_publ_contact_author_phone     ?
_publ_section_title
;
2-(1<i>H</i>-Tetrazol-1-yl)acetic acid monohydrate
;
loop_
    _publ_author_name
    _publ_author_footnote
    _publ_author_address
    'Wang, Wen-Xiang' .
;
Ordered Matter Science Research Center,
College of Chemistry and Chemical
Engineering, Southeast University,
Nanjing 211189, People's Republic of China
;
