# Supplementary material for: 2-(1H-Tetra­zol-1-yl)acetic acid monohydrate
Source: Acta Crystallogr Sect E Struct Rep Online. 2012 Jul 28;68(Pt 8):o2561. doi: 10.1107/S1600536812033090 (PMC3415003; doi:10.1107/S1600536812033090)
Supplement: Supplementary file 2 [file e-68-o2561-Isup2.hkl]

# 
# h,k,l, Fc-squared, Fo-squared, sigma(Fo-squared) and status flag 
# 
data_I
_shelx_title ' a in Pna2(1)' 
_shelx_refln_list_code          4 
_shelx_F_calc_maximum      101.84 
_exptl_crystal_F_000       304.00 
_reflns_d_resolution_high  0.7701 
 
loop_ 
 _symmetry_equiv_pos_as_xyz 
 'x, y, z' 
 '-x, -y, z+1/2' 
 'x+1/2, -y+1/2, z' 
 '-x+1/2, y+1/2, z+1/2' 
 
_cell_length_a    12.6177 
_cell_length_b     5.1871 
_cell_length_c     9.8736 
_cell_angle_alpha  90.000 
_cell_angle_beta   90.000 
_cell_angle_gamma  90.000 
 
_shelx_F_squared_multiplier     1.000 
 
loop_ 
 _refln_index_h 
 _refln_index_k 
 _refln_index_l 
 _refln_F_squared_calc 
 _refln_F_squared_meas 
 _refln_F_squared_sigma 
 _refln_observed_status 
   2   0   0      495.88      462.46      3.49 o 
   4   0   0      901.69      878.00      8.90 o 
   6   0   0      328.48      321.47      4.47 o 
   8   0   0       27.92       29.57      2.18 o 
  10   0   0       10.12       10.07      2.07 o 
  12   0   0      243.04      243.25      7.92 o 
  14   0   0        7.49       13.77      4.50 o 
  16   0   0       38.80       39.41      5.21 o 
   1   1   0       32.32       21.95      0.72 o 
   2   1   0    10370.98    10056.99     69.57 o 
   3   1   0      929.85      910.21      4.70 o 
   4   1   0       75.64       76.18      0.58 o 
   5   1   0      812.04      841.27      8.34 o 
   6   1   0       15.91       17.87      1.70 o 
   7   1   0       35.80       33.91      1.02 o 
   8   1   0      106.66      108.30      3.30 o 
   9   1   0       73.81       74.34      1.80 o 
  10   1   0      140.73      141.31      4.35 o 
  11   1   0       29.22       27.26      1.97 o 
  12   1   0       22.85       25.74      2.03 o 
  13   1   0        0.28       -1.26      1.30 o 
  14   1   0       32.41       31.80      2.35 o 
  15   1   0        1.77        0.90      1.50 o 
  16   1   0        4.09        4.23      1.79 o 
   0   2   0       47.04       46.53      0.97 o 
   1   2   0      230.13      210.64      2.05 o 
   2   2   0     1756.14     1781.77     12.58 o 
   3   2   0      338.21      379.71      3.69 o 
   4   2   0        0.44        1.90      0.37 o 
   5   2   0       16.53       20.11      0.72 o 
   6   2   0       32.40       31.79      0.75 o 
   7   2   0      183.92      180.08      2.98 o 
   8   2   0        3.66        4.64      0.89 o 
   9   2   0       35.23       38.23      1.83 o 
  10   2   0        8.97       11.32      1.40 o 
  11   2   0       20.28       20.07      1.31 o 
  12   2   0        0.98        1.03      1.42 o 
  13   2   0       43.87       47.94      2.68 o 
  14   2   0       34.24       35.38      3.55 o 
  15   2   0        0.90        5.95      3.53 o 
   1   3   0      226.40      244.63      3.02 o 
   2   3   0       26.05       28.59      0.78 o 
   3   3   0      251.61      249.96      2.87 o 
   4   3   0       22.52       29.54      2.39 o 
   5   3   0        1.51        4.27      1.12 o 
   6   3   0       19.62       20.27      0.83 o 
   7   3   0       12.01       13.51      0.89 o 
   8   3   0      103.60      106.47      2.52 o 
   9   3   0       26.21       27.57      1.59 o 
  10   3   0       19.96       20.23      1.44 o 
  11   3   0       71.46       64.73      2.31 o 
  12   3   0       24.71       21.97      2.05 o 
  13   3   0       17.50       19.61      2.04 o 
  14   3   0        5.84        3.71      1.73 o 
   0   4   0       11.89       10.31      0.99 o 
   1   4   0        0.58        0.38      0.49 o 
   2   4   0       25.04       26.64      1.03 o 
   3   4   0        4.54        4.03      1.13 o 
   4   4   0       28.03       30.89      1.11 o 
   5   4   0       11.45       13.23      0.91 o 
   6   4   0       87.44       83.04      1.88 o 
   7   4   0        0.46       -0.11      0.57 o 
   8   4   0       18.91       22.71      1.44 o 
   9   4   0       28.68       31.44      2.31 o 
  10   4   0        0.54        0.25      0.99 o 
  11   4   0        2.47        1.04      1.35 o 
  12   4   0        7.71       10.11      1.73 o 
  13   4   0        0.06        0.55      1.70 o 
   1   5   0        2.78        2.34      0.69 o 
   2   5   0       16.80       17.46      1.31 o 
   3   5   0       15.71       12.11      1.56 o 
   4   5   0       65.79       58.10      2.95 o 
   5   5   0        1.52        2.32      0.98 o 
   6   5   0       42.31       38.06      1.80 o 
   7   5   0        4.59        4.39      1.39 o 
   8   5   0        0.16       -1.06      1.23 o 
   9   5   0       13.57       15.19      1.89 o 
  10   5   0        3.64        1.78      1.56 o 
   0   6   0       32.63       35.28      3.36 o 
   1   6   0        8.40        9.53      1.69 o 
   2   6   0       13.09       12.73      1.75 o 
   3   6   0        3.32        1.13      1.27 o 
   4   6   0       42.89       41.08      2.57 o 
   5   6   0        0.72        2.82      1.66 o 
   6   6   0        3.31        0.61      1.75 o 
   7   6   0        6.99        9.21      3.35 o 
   2   0   1     2621.81     2599.25     12.76 o 
   4   0   1     3277.53     3276.59     21.24 o 
   6   0   1      199.15      198.73      1.92 o 
   8   0   1      324.06      314.80      4.02 o 
  10   0   1       47.28       46.71      2.09 o 
  12   0   1       28.33       32.85      2.17 o 
  14   0   1       32.26       31.07      2.33 o 
  16   0   1        9.21        7.21      1.94 o 
   0   1   1      933.11      938.30      3.31 o 
   1   1   1      668.86      653.62      1.95 o 
   2   1   1     1995.18     1942.54      7.09 o 
   3   1   1     2918.61     2945.44     12.95 o 
   4   1   1      541.41      546.08      2.69 o 
   5   1   1      151.43      146.21      0.91 o 
   6   1   1       34.15       31.59      0.71 o 
   7   1   1       76.60       76.94      1.06 o 
   8   1   1      166.55      169.31      1.95 o 
   9   1   1       76.84       75.72      1.33 o 
  10   1   1       14.59       14.34      1.06 o 
  11   1   1       44.94       42.47      1.54 o 
  12   1   1        2.95        4.47      1.60 o 
  13   1   1       19.90       25.36      1.67 o 
  14   1   1        5.67        5.98      1.12 o 
  15   1   1       10.28       14.41      1.59 o 
  16   1   1        8.33        8.11      1.48 o 
   1   2   1      387.37      374.69      2.12 o 
   2   2   1      162.87      183.54      1.36 o 
   3   2   1       30.75       34.26      0.61 o 
   4   2   1       11.55       11.31      0.51 o 
   5   2   1      570.89      604.86      3.85 o 
   6   2   1      783.40      790.80      5.00 o 
   7   2   1      117.51      117.05      1.30 o 
   8   2   1       44.24       42.03      1.06 o 
   9   2   1       80.12       80.05      1.50 o 
  10   2   1       47.67       46.67      1.24 o 
  11   2   1       37.20       35.38      1.77 o 
  12   2   1        1.52        1.81      0.91 o 
  13   2   1        3.79        4.83      1.05 o 
  14   2   1        3.53        3.65      1.10 o 
  15   2   1        6.11        5.02      1.31 o 
   0   3   1      219.80      217.09      2.34 o 
   1   3   1      111.40      111.10      1.06 o 
   2   3   1       10.70       12.02      0.43 o 
   3   3   1      597.31      618.74      4.28 o 
   4   3   1      246.80      255.78      2.16 o 
   5   3   1       93.78       94.66      1.22 o 
   6   3   1       59.10       55.59      1.00 o 
   7   3   1       47.91       47.84      0.89 o 
   8   3   1       16.91       15.60      0.89 o 
   9   3   1       50.58       50.90      1.34 o 
  10   3   1        7.77       11.35      0.90 o 
  11   3   1        1.34        2.35      0.79 o 
  12   3   1        7.85        8.31      1.02 o 
  13   3   1        1.86        0.85      0.89 o 
  14   3   1        4.58        4.25      1.21 o 
   1   4   1       77.55       84.78      1.12 o 
   2   4   1        3.87        6.32      0.48 o 
   3   4   1       15.57       15.89      0.66 o 
   4   4   1       50.96       50.50      0.97 o 
   5   4   1       63.81       59.88      1.20 o 
   6   4   1      124.01      117.84      1.59 o 
   7   4   1       67.27       63.19      1.16 o 
   8   4   1        5.99        7.50      0.79 o 
   9   4   1        0.03       -0.34      0.72 o 
  10   4   1       38.02       37.84      1.51 o 
  11   4   1        3.62        4.08      1.00 o 
  12   4   1        1.22        2.16      1.03 o 
  13   4   1        0.89       -1.56      1.56 o 
   0   5   1        6.46        7.47      1.37 o 
   1   5   1       12.71       13.79      0.81 o 
   2   5   1       38.92       36.81      1.14 o 
   3   5   1       30.37       32.59      1.00 o 
   4   5   1       62.73       59.91      1.45 o 
   5   5   1       20.97       22.90      1.13 o 
   6   5   1       11.61       12.76      0.84 o 
   7   5   1        7.57        6.78      1.09 o 
   8   5   1       26.66       25.64      1.42 o 
   9   5   1        8.36        7.11      1.42 o 
  10   5   1        0.52        0.71      1.01 o 
   1   6   1        3.31        4.34      1.08 o 
   2   6   1        3.01        3.59      1.00 o 
   3   6   1        2.69        1.74      0.94 o 
   4   6   1       20.76       21.10      1.68 o 
   5   6   1        8.74        8.31      1.33 o 
   6   6   1        9.61       10.43      1.78 o 
   7   6   1       10.79       13.22      2.04 o 
   0   0   2     1238.46     1257.10      7.69 o 
   2   0   2     1395.34     1428.15      8.40 o 
   4   0   2     5025.47     4991.12     32.92 o 
   6   0   2      237.36      233.40      2.29 o 
   8   0   2      378.01      377.21      4.02 o 
  10   0   2       37.94       41.02      2.12 o 
  12   0   2       90.17       87.44      3.31 o 
  14   0   2        8.95        9.04      1.72 o 
  16   0   2       15.42       17.95      3.19 o 
   1   1   2      528.12      507.24      1.56 o 
   2   1   2      330.17      323.43      1.85 o 
   3   1   2     1883.63     1862.72      8.59 o 
   4   1   2      581.04      582.05      3.55 o 
   5   1   2      120.31      126.52      1.01 o 
   6   1   2     1035.72     1048.86      5.96 o 
   7   1   2      360.80      356.03      3.97 o 
   8   1   2       54.74       52.86      1.04 o 
   9   1   2      179.75      178.01      2.23 o 
  10   1   2       45.35       45.86      1.13 o 
  11   1   2       23.06       19.75      0.95 o 
  12   1   2       35.99       39.22      1.64 o 
  13   1   2        5.27        8.21      1.12 o 
  14   1   2       36.41       38.62      1.84 o 
  15   1   2        1.60        1.43      1.03 o 
  16   1   2        1.08        1.00      1.19 o 
   0   2   2     1269.62     1253.99      7.66 o 
   1   2   2      528.85      567.12      3.39 o 
   2   2   2        3.77        4.41      0.23 o 
   3   2   2      106.77      104.17      0.88 o 
   4   2   2       12.38       13.13      0.41 o 
   5   2   2      190.88      187.81      1.62 o 
   6   2   2      368.86      368.37      3.01 o 
   7   2   2       15.14       16.95      0.58 o 
   8   2   2       34.49       32.22      1.06 o 
   9   2   2       67.83       66.28      1.54 o 
  10   2   2        9.44        9.89      0.77 o 
  11   2   2        3.62        3.42      0.67 o 
  12   2   2       28.98       28.95      1.15 o 
  13   2   2        2.06        1.77      1.07 o 
  14   2   2        5.96        6.81      1.24 o 
  15   2   2        0.32       -0.38      1.09 o 
   1   3   2      218.73      226.05      1.92 o 
   2   3   2       73.97       72.95      0.88 o 
   3   3   2      121.26      121.66      1.34 o 
   4   3   2       49.91       51.14      0.75 o 
   5   3   2       61.74       60.18      1.04 o 
   6   3   2       29.23       28.47      0.83 o 
   7   3   2       69.77       68.26      1.22 o 
   8   3   2       52.30       50.22      1.18 o 
   9   3   2       65.19       66.62      1.50 o 
  10   3   2       55.73       56.41      1.52 o 
  11   3   2        0.56        0.71      0.68 o 
  12   3   2       15.14       17.50      1.33 o 
  13   3   2        2.05        4.86      1.75 o 
  14   3   2        2.21        0.98      1.27 o 
   0   4   2      165.02      158.11      2.91 o 
   1   4   2      158.20      156.89      2.24 o 
   2   4   2       75.20       72.15      1.30 o 
   3   4   2        6.42        6.84      0.60 o 
   4   4   2        3.14        3.44      0.59 o 
   5   4   2       68.25       68.89      1.38 o 
   6   4   2        5.45        7.82      0.67 o 
   7   4   2       58.26       53.19      1.69 o 
   8   4   2       37.89       35.61      1.28 o 
   9   4   2        6.08        7.50      0.96 o 
  10   4   2        3.34        5.30      1.17 o 
  11   4   2        6.87        6.62      1.09 o 
  12   4   2        1.18        1.85      1.06 o 
   1   5   2       18.06       20.52      0.95 o 
   2   5   2       62.83       60.78      1.44 o 
   3   5   2        0.44        0.92      0.65 o 
   4   5   2        3.41        4.75      0.73 o 
   5   5   2        2.61        4.50      1.20 o 
   6   5   2        3.15        4.87      0.74 o 
   7   5   2       30.04       29.41      1.44 o 
   8   5   2        1.64        2.69      1.44 o 
   9   5   2        1.04        0.96      1.06 o 
  10   5   2        0.85        1.14      1.26 o 
   0   6   2       96.52       93.68      4.45 o 
   1   6   2        1.69        3.25      1.13 o 
   2   6   2        9.52        9.67      1.27 o 
   3   6   2        3.76        5.68      1.14 o 
   4   6   2       10.70       15.10      2.06 o 
   5   6   2        3.84        5.39      1.61 o 
   6   6   2        2.45        3.28      1.39 o 
   2   0   3     1068.01     1037.34      6.98 o 
   4   0   3     1275.40     1314.56     10.06 o 
   6   0   3      287.40      278.41      2.97 o 
   8   0   3        9.44        8.77      0.76 o 
  10   0   3       80.08       81.60      1.91 o 
  12   0   3       38.66       36.35      2.26 o 
  14   0   3       25.50       22.89      2.29 o 
   0   1   3     2349.78     2333.23     11.91 o 
   1   1   3      269.66      289.47      1.66 o 
   2   1   3     1794.63     1822.79      8.07 o 
   3   1   3      461.40      461.42      2.60 o 
   4   1   3       41.90       43.63      0.62 o 
   5   1   3      354.12      380.41      2.59 o 
   6   1   3       54.63       59.53      0.82 o 
   7   1   3      372.70      354.02      2.73 o 
   8   1   3       94.86       93.42      1.48 o 
   9   1   3       49.17       46.27      0.94 o 
  10   1   3        5.13        7.68      1.03 o 
  11   1   3        3.24        2.31      0.70 o 
  12   1   3       70.06       69.36      2.05 o 
  13   1   3        3.50        5.33      1.18 o 
  14   1   3        7.11       10.04      1.36 o 
  15   1   3        5.71       11.55      2.38 o 
   1   2   3        8.54       10.32      0.40 o 
   2   2   3      187.65      181.12      1.33 o 
   3   2   3      380.05      401.58      2.67 o 
   4   2   3      561.47      574.34      5.17 o 
   5   2   3      331.26      327.65      2.45 o 
   6   2   3      168.47      167.06      1.65 o 
   7   2   3      100.95       96.00      1.18 o 
   8   2   3       57.27       51.14      1.05 o 
   9   2   3       68.12       65.05      1.42 o 
  10   2   3      254.82      246.04      3.25 o 
  11   2   3       66.37       62.42      1.56 o 
  12   2   3       43.32       41.66      1.56 o 
  13   2   3        3.79        5.63      1.32 o 
  14   2   3        1.88        1.78      1.12 o 
  15   2   3        4.60        4.35      1.58 o 
   0   3   3       72.25       67.73      1.38 o 
   1   3   3      139.36      146.60      1.48 o 
   2   3   3       43.78       44.10      0.80 o 
   3   3   3      177.07      185.32      2.34 o 
   4   3   3       12.75       12.53      0.79 o 
   5   3   3       17.48       18.97      0.65 o 
   6   3   3       53.73       55.13      1.03 o 
   7   3   3      112.64      107.90      1.60 o 
   8   3   3       85.79       78.14      1.39 o 
   9   3   3      128.88      120.57      2.03 o 
  10   3   3       17.67       14.46      0.88 o 
  11   3   3        4.04        4.89      1.09 o 
  12   3   3        4.73        6.48      1.06 o 
  13   3   3       19.22       20.10      1.90 o 
  14   3   3        4.26        3.71      1.72 o 
   1   4   3      208.95      203.94      2.48 o 
   2   4   3      105.49      106.52      1.80 o 
   3   4   3       55.45       53.03      1.02 o 
   4   4   3       35.21       31.67      0.95 o 
   5   4   3       28.84       30.30      0.97 o 
   6   4   3       55.52       55.21      1.22 o 
   7   4   3       47.54       46.63      1.17 o 
   8   4   3        0.42        1.33      0.82 o 
   9   4   3       34.89       33.66      1.60 o 
  10   4   3        0.79        1.69      0.92 o 
  11   4   3       32.17       31.56      1.70 o 
  12   4   3        2.02        2.68      1.08 o 
   0   5   3      218.05      208.33      4.25 o 
   1   5   3       28.13       30.79      1.31 o 
   2   5   3       17.58       16.75      1.04 o 
   3   5   3       86.55       81.83      2.36 o 
   4   5   3       61.11       61.84      1.71 o 
   5   5   3       18.67       18.48      1.13 o 
   6   5   3        1.27        1.68      0.81 o 
   7   5   3        3.35        5.08      1.08 o 
   8   5   3        4.42        3.39      1.16 o 
   9   5   3        7.81       11.13      1.60 o 
  10   5   3        1.53        1.67      1.32 o 
   1   6   3        4.54        9.20      1.38 o 
   2   6   3       40.39       39.18      1.99 o 
   3   6   3        2.79        3.97      1.21 o 
   4   6   3        0.04        0.02      0.97 o 
   5   6   3       12.46       15.94      1.91 o 
   6   6   3        0.41        3.13      1.69 o 
   0   0   4      501.80      496.86      5.38 o 
   2   0   4      342.79      337.36      2.94 o 
   4   0   4      211.13      221.18      2.81 o 
   6   0   4      445.28      463.08      5.51 o 
   8   0   4       87.87       88.17      1.68 o 
  10   0   4       45.80       43.05      1.95 o 
  12   0   4       13.75       12.51      1.91 o 
  14   0   4       10.00       10.22      2.02 o 
   1   1   4      482.60      530.09      3.15 o 
   2   1   4      328.45      349.11      2.54 o 
   3   1   4       36.98       37.15      0.75 o 
   4   1   4        1.03        1.52      0.30 o 
   5   1   4       76.38       74.62      0.95 o 
   6   1   4       87.92       89.68      1.41 o 
   7   1   4       42.86       44.97      0.87 o 
   8   1   4       72.76       74.34      1.11 o 
   9   1   4       34.20       33.50      0.97 o 
  10   1   4       28.91       28.26      1.00 o 
  11   1   4        5.48        6.72      0.73 o 
  12   1   4        6.49        9.40      1.13 o 
  13   1   4       22.97       22.58      1.50 o 
  14   1   4        2.89        4.12      1.21 o 
  15   1   4        3.48        3.12      1.29 o 
   0   2   4     1397.37     1459.95      9.25 o 
   1   2   4      182.93      182.93      1.59 o 
   2   2   4       52.78       56.71      0.91 o 
   3   2   4      246.80      260.60      2.39 o 
   4   2   4      261.87      260.70      1.99 o 
   5   2   4      145.47      144.40      1.46 o 
   6   2   4      198.27      200.04      1.87 o 
   7   2   4       79.22       77.66      1.11 o 
   8   2   4       44.19       43.43      0.88 o 
   9   2   4       32.09       27.65      0.92 o 
  10   2   4        5.15        5.32      0.75 o 
  11   2   4       11.40       11.18      1.02 o 
  12   2   4        4.68        7.03      0.98 o 
  13   2   4        5.92        4.74      1.08 o 
  14   2   4        5.25        7.82      1.63 o 
   1   3   4       71.38       72.50      1.24 o 
   2   3   4      142.01      143.88      1.62 o 
   3   3   4       11.28       13.83      0.81 o 
   4   3   4       68.21       67.87      1.23 o 
   5   3   4      243.37      238.78      2.86 o 
   6   3   4       21.57       21.35      0.90 o 
   7   3   4      184.43      176.84      2.30 o 
   8   3   4       19.56       20.57      1.00 o 
   9   3   4       28.91       26.05      1.19 o 
  10   3   4        3.24        4.84      0.95 o 
  11   3   4        5.74        6.68      1.10 o 
  12   3   4       13.78       13.35      1.32 o 
  13   3   4       10.69       13.20      1.80 o 
   0   4   4       65.88       66.82      1.70 o 
   1   4   4       25.69       26.25      0.98 o 
   2   4   4       16.61       16.72      0.88 o 
   3   4   4      266.02      265.02      3.70 o 
   4   4   4        4.77        5.87      0.61 o 
   5   4   4       74.82       69.40      1.45 o 
   6   4   4       13.64       13.28      0.95 o 
   7   4   4        9.45       10.85      0.83 o 
   8   4   4        2.58        2.78      0.90 o 
   9   4   4       25.31       23.02      1.46 o 
  10   4   4        5.08        5.48      1.11 o 
  11   4   4        5.35        3.55      1.17 o 
  12   4   4        0.53        0.25      1.12 o 
   1   5   4       63.49       60.17      1.89 o 
   2   5   4        4.63        8.02      1.02 o 
   3   5   4       17.08       15.53      1.08 o 
   4   5   4       24.76       27.74      1.86 o 
   5   5   4        9.12        9.41      0.96 o 
   6   5   4        8.98       10.47      1.10 o 
   7   5   4       19.98       21.05      1.63 o 
   8   5   4        3.18        2.47      1.18 o 
   9   5   4       15.00       15.72      1.74 o 
   0   6   4        4.18        6.63      1.85 o 
   1   6   4        9.21        9.87      1.29 o 
   2   6   4        7.23        7.90      1.26 o 
   3   6   4        0.54        0.35      1.06 o 
   4   6   4        0.55        1.76      1.11 o 
   5   6   4        2.01        2.22      1.49 o 
   2   0   5      417.47      422.12      3.98 o 
   4   0   5       38.35       37.07      1.42 o 
   6   0   5       35.38       37.62      1.86 o 
   8   0   5       71.16       67.95      1.94 o 
  10   0   5       63.76       60.00      1.64 o 
  12   0   5        5.84        7.38      1.65 o 
  14   0   5        9.42       15.28      2.20 o 
   0   1   5     1067.12     1094.13      8.08 o 
   1   1   5      554.84      573.56      3.17 o 
   2   1   5        1.78        1.66      0.27 o 
   3   1   5      222.72      238.97      1.88 o 
   4   1   5      254.95      261.69      2.10 o 
   5   1   5       41.53       42.78      0.76 o 
   6   1   5      106.13      107.05      1.34 o 
   7   1   5       23.54       24.69      0.73 o 
   8   1   5       17.85       17.66      0.70 o 
   9   1   5       38.56       38.36      0.91 o 
  10   1   5       19.85       19.59      1.45 o 
  11   1   5       13.86       14.62      0.94 o 
  12   1   5        2.15        2.42      0.91 o 
  13   1   5        7.78       10.46      1.36 o 
  14   1   5        2.61        1.07      1.16 o 
   1   2   5      195.22      181.67      2.16 o 
   2   2   5      347.45      366.40      3.18 o 
   3   2   5      110.33      110.48      1.58 o 
   4   2   5       14.98       19.29      0.95 o 
   5   2   5       42.79       39.94      1.48 o 
   6   2   5      123.77      118.32      1.59 o 
   7   2   5      100.02       99.66      1.38 o 
   8   2   5       44.71       43.60      0.93 o 
   9   2   5        4.83        4.61      0.59 o 
  10   2   5       22.16       21.83      1.04 o 
  11   2   5       11.56       16.65      1.48 o 
  12   2   5       21.90       23.12      1.60 o 
  13   2   5       14.61       17.45      1.76 o 
  14   2   5       10.64       12.72      1.87 o 
   0   3   5      132.90      137.48      3.52 o 
   1   3   5       80.52       77.82      1.75 o 
   2   3   5      166.03      156.85      2.18 o 
   3   3   5      295.78      290.25      3.08 o 
   4   3   5       16.78       16.32      0.76 o 
   5   3   5       85.43       81.80      1.69 o 
   6   3   5       44.29       43.84      1.18 o 
   7   3   5       32.99       32.73      1.07 o 
   8   3   5       19.21       21.35      1.16 o 
   9   3   5       18.13       19.34      1.51 o 
  10   3   5        2.55        1.15      0.95 o 
  11   3   5       13.66       16.39      1.69 o 
  12   3   5        4.52        4.37      1.33 o 
  13   3   5        9.10       12.36      1.79 o 
   1   4   5       15.60       17.72      1.12 o 
   2   4   5       16.92       18.66      1.12 o 
   3   4   5      104.02       98.90      1.94 o 
   4   4   5       60.41       56.20      2.69 o 
   5   4   5       98.49       94.52      2.04 o 
   6   4   5       33.49       33.85      1.49 o 
   7   4   5       33.28       30.75      1.15 o 
   8   4   5        3.02        4.28      0.99 o 
   9   4   5       17.64       21.05      1.45 o 
  10   4   5        8.95       11.18      1.35 o 
  11   4   5        2.66        3.63      1.39 o 
   0   5   5      124.40      120.05      3.95 o 
   1   5   5        6.07        9.45      1.14 o 
   2   5   5       11.05       11.74      1.16 o 
   3   5   5       18.44       20.00      1.64 o 
   4   5   5       11.40       13.17      1.19 o 
   5   5   5       22.44       20.88      1.38 o 
   6   5   5        1.61        3.61      1.09 o 
   7   5   5        4.67        3.08      1.36 o 
   8   5   5        3.01        3.07      1.32 o 
   1   6   5        3.25        3.36      1.22 o 
   2   6   5       17.99       15.34      1.57 o 
   3   6   5        5.37        7.47      1.29 o 
   0   0   6      547.15      555.07      7.49 o 
   2   0   6     1608.29     1674.95     15.14 o 
   4   0   6       13.50       14.27      0.74 o 
   6   0   6      172.13      176.16      3.23 o 
   8   0   6       28.81       29.49      1.28 o 
  10   0   6       17.40       15.85      1.11 o 
  12   0   6       11.41       14.89      1.88 o 
  14   0   6        4.20        3.98      2.15 o 
   1   1   6       48.67       47.33      0.74 o 
   2   1   6       52.49       52.31      1.11 o 
   3   1   6       95.76       97.20      1.31 o 
   4   1   6      500.31      503.03      5.10 o 
   5   1   6       27.05       28.65      0.72 o 
   6   1   6       35.13       35.13      0.97 o 
   7   1   6      127.53      124.88      1.66 o 
   8   1   6       56.62       57.03      1.16 o 
   9   1   6      118.15      116.50      1.78 o 
  10   1   6       49.87       46.73      1.31 o 
  11   1   6       18.31       21.84      1.19 o 
  12   1   6        1.57        4.70      1.22 o 
  13   1   6        1.08        1.09      1.02 o 
  14   1   6        3.19        3.47      1.58 o 
   0   2   6      329.86      321.60      4.19 o 
   1   2   6       89.69       91.40      1.33 o 
   2   2   6       50.01       47.66      1.04 o 
   3   2   6       65.64       67.78      1.21 o 
   4   2   6      162.81      162.21      2.17 o 
   5   2   6       74.67       73.32      1.49 o 
   6   2   6        2.44        4.90      0.63 o 
   7   2   6      124.31      117.93      1.92 o 
   8   2   6       40.22       43.48      1.69 o 
   9   2   6      135.58      132.10      2.28 o 
  10   2   6        0.24        1.77      1.27 o 
  11   2   6       20.97       20.53      1.65 o 
  12   2   6       25.71       24.13      1.78 o 
  13   2   6        5.21        5.87      1.53 o 
   1   3   6       31.14       31.82      1.37 o 
   2   3   6        3.23        3.14      0.80 o 
   3   3   6      126.03      122.57      1.78 o 
   4   3   6       21.85       21.22      0.86 o 
   5   3   6      118.61      115.37      1.97 o 
   6   3   6      108.73      110.73      1.95 o 
   7   3   6      113.28      109.95      2.07 o 
   8   3   6        1.80        3.09      0.83 o 
   9   3   6       69.00       61.75      2.10 o 
  10   3   6       25.23       26.79      1.81 o 
  11   3   6       42.73       40.86      2.01 o 
  12   3   6        8.73        8.40      1.49 o 
   0   4   6      139.06      140.51      4.16 o 
   1   4   6       29.70       28.82      1.57 o 
   2   4   6       20.33       20.03      1.28 o 
   3   4   6       10.57       12.65      1.15 o 
   4   4   6       42.92       44.98      1.66 o 
   5   4   6       39.70       36.99      1.86 o 
   6   4   6       14.81       15.30      1.60 o 
   7   4   6       40.23       38.35      1.79 o 
   8   4   6        2.75        3.11      1.28 o 
   9   4   6       21.02       21.58      1.89 o 
  10   4   6        4.10        4.78      1.45 o 
   1   5   6        7.55        8.86      1.10 o 
   2   5   6       50.84       52.71      2.06 o 
   3   5   6        1.99        3.05      1.03 o 
   4   5   6        2.07        1.37      1.00 o 
   5   5   6        3.19        3.20      1.10 o 
   6   5   6       12.37       14.70      1.51 o 
   7   5   6        1.19        2.33      1.40 o 
   2   0   7      142.75      142.27      2.11 o 
   4   0   7      408.51      413.10      5.12 o 
   6   0   7      557.10      549.82      7.16 o 
   8   0   7        5.01        7.71      1.01 o 
  10   0   7       82.73       77.84      2.48 o 
  12   0   7       60.56       57.34      3.54 o 
   0   1   7      239.75      230.76      5.01 o 
   1   1   7       30.51       31.08      0.75 o 
   2   1   7       70.79       69.42      1.08 o 
   3   1   7      155.94      152.14      1.85 o 
   4   1   7      130.74      133.02      1.86 o 
   5   1   7       11.88       12.71      0.83 o 
   6   1   7       74.50       73.91      1.43 o 
   7   1   7       18.88       20.28      1.31 o 
   8   1   7       35.50       36.92      1.13 o 
   9   1   7       17.83       17.58      1.01 o 
  10   1   7       19.18       19.88      1.06 o 
  11   1   7       16.09       17.90      1.31 o 
  12   1   7       26.32       27.49      1.80 o 
  13   1   7        2.03        2.81      1.37 o 
   1   2   7       57.50       55.74      1.20 o 
   2   2   7       15.47       16.60      0.86 o 
   3   2   7        9.51       11.00      0.73 o 
   4   2   7       40.01       40.72      1.09 o 
   5   2   7       24.46       25.54      1.00 o 
   6   2   7       47.45       48.65      1.35 o 
   7   2   7       85.17       80.10      1.82 o 
   8   2   7       59.98       58.51      2.18 o 
   9   2   7       14.86       13.85      1.12 o 
  10   2   7        7.90       11.83      1.18 o 
  11   2   7        2.64        2.77      1.09 o 
  12   2   7        0.27       -0.43      1.23 o 
   0   3   7       49.35       47.62      2.19 o 
   1   3   7      144.97      138.99      2.59 o 
   2   3   7       45.01       43.96      1.59 o 
   3   3   7       30.17       26.17      1.23 o 
   4   3   7       29.08       28.46      1.30 o 
   5   3   7       43.67       44.45      1.74 o 
   6   3   7       31.03       28.27      1.11 o 
   7   3   7        1.68        0.88      0.67 o 
   8   3   7        8.86       10.65      1.07 o 
   9   3   7        8.24       10.83      1.35 o 
  10   3   7        2.79        1.81      1.06 o 
  11   3   7        1.95        2.38      1.17 o 
   1   4   7       23.20       21.51      1.29 o 
   2   4   7       33.32       29.49      1.42 o 
   3   4   7       21.13       20.25      1.33 o 
   4   4   7        3.22        4.41      1.03 o 
   5   4   7       11.14       12.29      1.29 o 
   6   4   7        4.87        5.64      1.16 o 
   7   4   7        2.65        4.64      1.21 o 
   8   4   7        0.52       -0.44      1.18 o 
   9   4   7       18.29       24.17      2.01 o 
   0   5   7       26.41       33.93      3.57 o 
   1   5   7        4.72        5.74      1.19 o 
   2   5   7        7.82       10.45      1.38 o 
   3   5   7       20.63       21.33      1.48 o 
   4   5   7        5.91        7.85      1.66 o 
   5   5   7        1.18        1.13      1.13 o 
   6   5   7        0.28        0.98      1.24 o 
   0   0   8      417.86      411.54     10.16 o 
   2   0   8      285.40      278.80      3.84 o 
   4   0   8       41.48       39.95      1.29 o 
   6   0   8        4.08        3.39      0.90 o 
   8   0   8       66.84       64.47      1.86 o 
  10   0   8       34.05       31.34      2.22 o 
  12   0   8        3.78        3.21      1.87 o 
   1   1   8       76.17       80.08      1.76 o 
   2   1   8       47.66       48.69      1.23 o 
   3   1   8       44.91       41.40      1.13 o 
   4   1   8       77.15       72.67      1.53 o 
   5   1   8      145.25      142.47      2.25 o 
   6   1   8       13.32       15.75      1.01 o 
   7   1   8       28.19       25.97      1.09 o 
   8   1   8       11.07       16.22      1.00 o 
   9   1   8       25.75       25.01      1.15 o 
  10   1   8       18.49       15.46      1.07 o 
  11   1   8        7.07        7.89      1.30 o 
  12   1   8       13.89       14.05      2.01 o 
   0   2   8      198.40      183.76      4.33 o 
   1   2   8       56.08       53.80      1.38 o 
   2   2   8       62.95       58.32      1.50 o 
   3   2   8      205.29      198.90      3.03 o 
   4   2   8       36.57       37.71      1.39 o 
   5   2   8       14.10       14.68      0.97 o 
   6   2   8        9.71       13.44      0.98 o 
   7   2   8       41.50       41.68      1.40 o 
   8   2   8       13.78       14.28      0.99 o 
   9   2   8       14.94       18.01      1.27 o 
  10   2   8        3.26        4.49      1.10 o 
  11   2   8        0.21        0.78      1.11 o 
   1   3   8       79.74       69.03      1.97 o 
   2   3   8        7.94        6.54      1.03 o 
   3   3   8       65.11       62.12      1.89 o 
   4   3   8        5.58        6.91      1.05 o 
   5   3   8       62.95       61.00      2.07 o 
   6   3   8        5.00        7.01      1.29 o 
   7   3   8       16.08       14.75      1.44 o 
   8   3   8        1.65        3.51      1.18 o 
   9   3   8       11.76       12.17      1.41 o 
  10   3   8       15.86       20.18      1.79 o 
   0   4   8       28.14       29.55      2.36 o 
   1   4   8       20.27       20.90      2.10 o 
   2   4   8       19.15       21.42      1.45 o 
   3   4   8       25.00       25.65      1.62 o 
   4   4   8        6.53        8.27      1.25 o 
   5   4   8       19.90       24.08      1.43 o 
   6   4   8        5.95        7.69      1.21 o 
   7   4   8        6.85        6.96      1.48 o 
   8   4   8        4.55        7.16      1.66 o 
   1   5   8        0.33       -1.13      1.13 o 
   2   5   8        6.02        8.89      1.64 o 
   3   5   8        4.30        5.30      1.35 o 
   4   5   8       11.34       13.84      1.59 o 
   2   0   9      611.42      575.80      7.39 o 
   4   0   9        8.05        8.98      1.31 o 
   6   0   9      170.65      173.78      4.00 o 
   8   0   9       22.38       21.91      1.77 o 
  10   0   9       31.65       35.30      2.55 o 
   0   1   9      640.91      622.37      9.35 o 
   1   1   9       53.59       54.39      1.44 o 
   2   1   9       31.17       30.23      1.18 o 
   3   1   9      190.36      182.77      2.93 o 
   4   1   9       99.03       99.57      1.92 o 
   5   1   9       32.42       32.35      1.17 o 
   6   1   9       17.00       18.54      1.08 o 
   7   1   9       19.49       21.32      1.05 o 
   8   1   9       11.19       13.61      1.07 o 
   9   1   9       16.41       16.44      1.34 o 
  10   1   9        2.89        2.15      1.26 o 
  11   1   9        0.71       -1.46      1.46 o 
   1   2   9       65.72       63.37      1.83 o 
   2   2   9       42.08       42.44      1.36 o 
   3   2   9        8.27       10.78      0.97 o 
   4   2   9       11.59       13.49      1.03 o 
   5   2   9       31.75       25.99      1.32 o 
   6   2   9       27.30       35.65      3.40 o 
   7   2   9        3.75        7.45      1.09 o 
   8   2   9       21.37       20.90      1.37 o 
   9   2   9        2.88        3.78      1.13 o 
  10   2   9        1.67        0.77      1.10 o 
   0   3   9       21.81       25.46      2.85 o 
   1   3   9       10.16       11.69      1.10 o 
   2   3   9        4.56        4.69      0.97 o 
   3   3   9        9.62       11.02      1.22 o 
   4   3   9       16.92       16.09      1.40 o 
   5   3   9        8.13       12.12      1.24 o 
   6   3   9       18.82       20.46      1.49 o 
   7   3   9        6.72        9.56      1.42 o 
   8   3   9        2.13        2.05      1.41 o 
   9   3   9        9.63       15.37      2.82 o 
   1   4   9       20.33       21.45      1.58 o 
   2   4   9       19.50       19.52      1.96 o 
   3   4   9        2.56        3.52      1.16 o 
   4   4   9        7.92       11.08      1.37 o 
   5   4   9        4.02        2.56      1.17 o 
   6   4   9        0.99        1.80      1.28 o 
   0   0  10       64.13       60.38      4.55 o 
   2   0  10       17.91       17.09      1.37 o 
   4   0  10       45.35       48.39      2.79 o 
   6   0  10        3.73        4.59      1.26 o 
   8   0  10       11.05       13.53      1.56 o 
  10   0  10        0.34        0.37      2.02 o 
   1   1  10       44.90       43.23      1.35 o 
   2   1  10       49.32       50.14      1.42 o 
   3   1  10       52.24       49.84      1.56 o 
   4   1  10       23.86       25.28      1.56 o 
   5   1  10        6.57        6.73      1.01 o 
   6   1  10       13.34       12.26      1.17 o 
   7   1  10        3.82        4.27      1.08 o 
   8   1  10        0.71        1.94      1.04 o 
   9   1  10       23.27       25.37      3.07 o 
   0   2  10       98.65       94.21      3.55 o 
   1   2  10       20.98       21.96      1.41 o 
   2   2  10       56.31       55.28      1.93 o 
   3   2  10       17.16       16.53      1.62 o 
   4   2  10       46.78       44.76      1.86 o 
   5   2  10       11.85       13.09      1.36 o 
   6   2  10       13.01       16.23      1.40 o 
   7   2  10        6.94        9.46      1.23 o 
   8   2  10        4.07        6.35      1.56 o 
   9   2  10       10.54       12.43      2.29 o 
   1   3  10        5.84        6.58      1.17 o 
   2   3  10       14.14       14.40      1.35 o 
   3   3  10        1.44        2.02      1.07 o 
   4   3  10       12.12       14.42      1.43 o 
   5   3  10       14.15       13.87      1.43 o 
   6   3  10        0.93        1.47      1.02 o 
   7   3  10        2.81        3.18      1.30 o 
   0   4  10       23.68       31.51      3.01 o 
   1   4  10        4.39        4.40      1.27 o 
   2   4  10        0.09        2.00      1.18 o 
   3   4  10       17.98       18.38      1.73 o 
   2   0  11       61.73       58.18      2.80 o 
   4   0  11        0.33        0.11      1.29 o 
   6   0  11      131.48      128.17      5.98 o 
   8   0  11       24.59       24.30      3.02 o 
   0   1  11       29.77       29.43      2.06 o 
   1   1  11       18.49       18.30      1.27 o 
   2   1  11        4.77        6.63      1.30 o 
   3   1  11        3.56        5.79      1.08 o 
   4   1  11       52.54       50.86      2.04 o 
   5   1  11       11.32       12.43      1.34 o 
   6   1  11       29.43       29.91      1.78 o 
   7   1  11       13.53       16.08      1.52 o 
   8   1  11       26.35       26.81      1.97 o 
   1   2  11        1.64        1.08      0.93 o 
   2   2  11        9.84       12.65      1.34 o 
   3   2  11       23.03       25.48      1.69 o 
   4   2  11       26.39       30.67      1.86 o 
   5   2  11       11.73       14.80      1.63 o 
   6   2  11       21.80       25.15      1.93 o 
   0   3  11       27.36       23.44      2.23 o 
   1   3  11        7.28        6.08      1.28 o 
   2   3  11        2.49        3.06      1.20 o 
   3   3  11       21.46       24.88      1.66 o 
   4   3  11        7.86       10.52      1.47 o 
   0   0  12       89.61       83.73      5.28 o 
   2   0  12       24.56       21.80      2.43 o 
   4   0  12       25.08       20.45      2.93 o 
   1   1  12        2.88        4.07      1.50 o 
   2   1  12       44.97       50.44      2.65 o 
   3   1  12        3.72        4.57      1.51 o 
   4   1  12       20.60       24.22      2.13 o 
   5   1  12        3.34        1.45      1.40 o 
   0   2  12       47.97       48.11      3.50 o 
   1   2  12        1.32        2.31      1.53 o 
   2   2  12       27.93       28.45      2.20 o 
   3   2  12        2.91        3.02      1.44 o 
                                                 
